# Supplementary material for: Empirical evidence for robust personality-gaming disorder associations from a large-scale international investigation applying the APA and WHO frameworks
Source: PLoS One. 2021 Dec 22;16(12):e0261380. doi: 10.1371/journal.pone.0261380 (PMC8694446; doi:10.1371/journal.pone.0261380)
Supplement: S1 Data — (XLSX) [file pone.0261380.s001.xlsx]

## Sheet: Overview on countries
Country	Participant numbers	Procent
Afghanistan	4	0.00785469				depicts samples contributing with 1% or higher to the complete sample
Albania	7	0.0137457				and is further presented regarding personality gaming disorder associations
Algeria	32	0.0628375
Andorra	38	0.0746195
Angola	5	0.00981836
Antigua and Barbuda	1	0.00196367
Argentina	1652	3.24399
Armenia	8	0.0157094
Australia	595	1.2
Austria	1789	3.51301
Azerbaijan	11	0.0216004
Bahrain	2	0.00392734
Bangladesh	7	0.0137457
Barbados	2	0.00392734
Belarus	259	0.508591
Belgium	531	1.04271
Belize	1	0.00196367
Bolivia	92	0.180658
Bosnia and Herzegovina	112	0.219931
Brazil	323	0.634266
Brunei	5	0.00981836
Bulgaria	95	0.186549
Burundi	1	0.00196367
Cambodia	1	0.00196367
Canada	1021	2.00491
Chad	1	0.00196367
Chile	1328	2.60776
China	205	0.402553
Colombia	408	0.801178
Costa Rica	180	0.353461
Cote d'Ivoire	1	0.00196367
Croatia	738	1.44919
Cuba	13	0.0255277
Cyprus	46	0.0903289
Czech Republic	1028	2.01865
Democratic Republic of the Congo	2	0.00392734
Denmark	398	0.781541
Djibouti	1	0.00196367
Dominican Republic	64	0.125675
Ecuador	103	0.202258
Egypt	20	0.0392734
El Salvador	55	0.108002
Estonia	173	0.339715
Fiji	1	0.00196367
Finland	572	1.12322
France	5152	10.1168
Georgia	13	0.0255277
Germany	1617	3.17526
Ghana	1	0.00196367
Greece	889	1.7457
Guatemala	64	0.125675
Guinea	1	0.00196367
Honduras	26	0.0510555
Hungary	470	0.922926
Iceland	25	0.0490918
India	71	0.139421
Indonesia	131	0.257241
Iran	25	0.0490918
Iraq	4	0.00785469
Ireland	145	0.284732
Israel	61	0.119784
Italy	1176	2.30928
Jamaica	1	0.00196367
Japan	62	0.121748
Jordan	8	0.0157094
Kazakhstan	120	0.235641
Kenya	9	0.017673
Kosovo	1	0.00196367
Kuwait	9	0.017673
Kyrgyzstan	12	0.0235641
Latvia	69	0.135493
Lebanon	12	0.0235641
Libya	2	0.00392734
Liechtenstein	1	0.00196367
Lithuania	46	0.0903289
Luxembourg	29	0.0569465
Madagascar	9	0.017673
Malaysia	80	0.157094
Maldives	1	0.00196367
Mali	1	0.00196367
Malta	18	0.0353461
Mauritius	6	0.011782
Mexico	1573	3.08886
Moldova	20	0.0392734
Monaco	1	0.00196367
Mongolia	8	0.0157094
Montenegro	7	0.0137457
Morocco	20	0.0392734
Mozambique	1	0.00196367
Myanmar	2	0.00392734
Namibia	2	0.00392734
Nepal	2	0.00392734
Netherlands	225	0.441826
New Zealand	139	0.27295
Nicaragua	14	0.0274914
Niger	1	0.00196367
Nigeria	4	0.00785469
North Korea	2	0.00392734
North Macedonia	13	0.0255277
Norway	177	0.34757
Oman	2	0.00392734
Pakistan	30	0.0589102
Palau	1	0.00196367
Panama	58	0.113893
Paraguay	47	0.0922926
Peru	208	0.408444
Philippines	331	0.649975
Poland	5703	11.1988
Portugal	498	0.977909
Qatar	3	0.00589102
Republic of the Congo	2	0.00392734
Romania	245	0.4811
Russia	4217	8.28081
Saint Kitts and Nevis	2	0.00392734
Sao Tome and Principe	1	0.00196367
Saudi Arabia	8	0.0157094
Senegal	3	0.00589102
Serbia	100	0.196367
Seychelles	2	0.00392734
Singapore	102	0.200295
Slovakia	198	0.388807
Slovenia	48	0.0942563
Solomon Islands	1	0.00196367
Somalia	1	0.00196367
South Africa	98	0.19244
South Korea	14	0.0274914
Spain	4180	8.20815
Sri Lanka	4	0.00785469
Sweden	607	1.19195
Switzerland	223	0.437899
Syria	6	0.011782
Taiwan	96	0.188513
Tajikistan	1	0.00196367
Thailand	22	0.0432008
The Bahamas	3	0.00589102
Trinidad and Tobago	9	0.017673
Tunisia	12	0.0235641
Turkey	41	0.0805106
Turkmenistan	2	0.00392734
Uganda	1	0.00196367
Ukraine	648	1.27246
United Arab Emirates	24	0.0471281
United Kingdom	3015	5.92047
United States of America	5030	9.87727
Uruguay	121	0.237604
Uzbekistan	15	0.0294551
Venezuela	135	0.265096
Vietnam	294	0.57732
Zambia	1	0.00196367
Zimbabwe	3	0.00589102

## Sheet: Correlation patterns
		Openness	Conscientiousness	Extraversion	Agreeableness	Neuroticism
Argentina (n = 1652)	Gaming Disorder	-,073**	-,358**	-,153**	-,189**	,273**
1557 males	Internet Gaming Disorder	-,067**	-,299**	-,170**	-,186**	,313**
95 females	Time spent gaming	-,095**	-,124**	-,108**	-,072**	,062*
Mean-Age: 23,90 (SD = 6,68)	Age	,155**	,173**	0.024	,061*	0.003
	Gender	0.039	0.007	-0.022	-,066**	,161**
Australia (n = 595)	Gaming Disorder	-,169**	-,403**	-,177**	-,238**	,280**
524 males	Internet Gaming Disorder	-,160**	-,311**	-,162**	-,213**	,345**
71 females	Time spent gaming	-,154**	-,166**	-,172**	-,139**	,099*
Mean-Age: 26,22 (SD = 8,32)	Age	,115**	,143**	-0.052	0.035	-0.021
	Gender	0.062	0.0004	-0.028	0.037	,187**
Austria (n = 1789)	Gaming Disorder	-,116**	-,365**	-,173**	-,190**	,300**
1639 males	Internet Gaming Disorder	-,160**	-,333**	-,232**	-,178**	,359**
150 females	Time spent gaming	-,150**	-,193**	-,168**	-,112**	,127**
Mean-Age: 29,16 (SD = 8,62)	Age	,171**	,149**	,127**	,073**	-,154**
	Gender	0.018	-,066**	-0.027	-,090**	,204**
Belgium (n = 531)	Gaming Disorder	-,147**	-,332**	-,189**	-,185**	,207**
471 males	Internet Gaming Disorder	-,152**	-,349**	-,190**	-,202**	,266**
60 females	Time spent gaming	-,085*	-,158**	-,138**	-,126**	0.08
Mean-Age: 25,51 (SD = 6,92)	Age	,189**	,284**	,093*	0.081	-0.027
	Gender	,096*	-0.009	-0.036	-,134**	,235**
Canada (n = 1021)	Gaming Disorder	-,102**	-,428**	-,105**	-,242**	,254**
921 males	Internet Gaming Disorder	-,102**	-,362**	-,134**	-,201**	,330**
100 females	Time spent gaming	-0.037	-,176**	-,110**	-,128**	,108**
Mean-Age: 27,30 (SD = 8,18)	Age	,087**	,204**	0.005	0.06	-,073*
	Gender	0.014	-0.002	-0.05	0.021	,207**
Chile (n = 1328)	Gaming Disorder	-,085**	-,370**	-,166**	-,219**	,258**
1234 males	Internet Gaming Disorder	-,082**	-,339**	-,166**	-,235**	,340**
94 females	Time spent gaming	-,069*	-,128**	-,122**	-,072**	0.03
Mean-Age: 23,84 (SD = 6,13)	Age	,074**	,176**	-0.011	,110**	-,082**
	Gender	,067*	-,061*	-,114**	-,070*	,151**
Croatia (n = 738)	Gaming Disorder	-,087*	-,378**	-,175**	-,215**	,297**
700 males	Internet Gaming Disorder	-,106**	-,361**	-,220**	-,248**	,401**
38 females	Time spent gaming	0.017	-0.052	-0.053	-0.066	0.031
Mean-Age: 24,28 (SD = 7,05)	Age	0.04	,177**	-0.009	,074*	-0.063
	Gender	,123**	0.023	-0.008	-0.014	,153**
Czech Republic (n = 1028)	Gaming Disorder	-,102**	-,380**	-,194**	-,194**	,265**
973 males	Internet Gaming Disorder	-,097**	-,313**	-,245**	-,191**	,340**
55 females	Time spent gaming	-,106**	-,072*	-,145**	-,081**	,068*
Mean-Age: 21,54 (SD = 5,62)	Age	,132**	,140**	0.018	,082**	-,082**
	Gender	,075*	-0.019	-,094**	0.009	,172**
Finland (n = 572)	Gaming Disorder	-0.06	-,302**	-,135**	-,142**	,235**
504 males	Internet Gaming Disorder	-,110**	-,318**	-,169**	-,150**	,304**
68 females	Time spent gaming	-,116**	-,196**	-,135**	-,108**	,088*
Mean-Age: 27,05 (SD = 5,85)	Age	,133**	0.058	0.003	0.08	-0.056
	Gender	0.064	-0.069	-,087*	-0.019	,206**
France (n = 5152)	Gaming Disorder	-,122**	-,356**	-,141**	-,206**	,254**
4545 males	Internet Gaming Disorder	-,128**	-,328**	-,172**	-,205**	,292**
607 females	Time spent gaming	-,063**	-,135**	-,071**	-,106**	,038**
Mean-Age: 24,96 (SD = 6,67)	Age	,093**	,207**	,032*	,083**	-,046**
	Gender	0.025	,030*	-,057**	-0.025	,228**
Germany (n = 1617)	Gaming Disorder	-,126**	-,371**	-,196**	-,186**	,279**
1475 males	Internet Gaming Disorder	-,116**	-,359**	-,231**	-,217**	,331**
142 females	Time spent gaming	-,144**	-,146**	-,100**	-,106**	,053*
Mean-Age: 28,39 (SD = 8,51)	Age	,146**	,162**	,073**	0.037	-0.04
	Gender	,056*	-0.034	-0.016	-,051*	,164**
Greece (n = 889)	Gaming Disorder	-,130**	-,358**	-,217**	-,151**	,201**
840 males	Internet Gaming Disorder	-,118**	-,361**	-,228**	-,222**	,260**
49 females	Time spent gaming	-0.045	-,102**	-0.032	-0.053	0.002
Mean-Age: 23,05 (SD = 6,68)	Age	0.004	,099**	-0.019	0.037	0.058
	Gender	0.003	-0.028	-0.06	-0.063	,191**
Italy (n = 1176)	Gaming Disorder	-0.045	-,375**	-,138**	-,095**	,198**
1034 males	Internet Gaming Disorder	-0.032	-,327**	-,161**	-,144**	,245**
142 females	Time spent gaming	-,068*	-,080**	-,100**	-0.028	0.014
Mean-Age: 24,24 (SD = 6,29)	Age	,106**	,135**	,091**	0.018	-,089**
	Gender	0.053	0.036	-0.047	0.015	,182**
Mexico (n = 1573)	Gaming Disorder	-,093**	-,385**	-,201**	-,204**	,293**
1490 males	Internet Gaming Disorder	-,087**	-,341**	-,213**	-,240**	,339**
83 females	Time spent gaming	-,058*	-,126**	-,074**	-,083**	0.042
Mean-Age: 23,41 (SD = 6,68)	Age	,120**	,183**	-0.02	,067**	-0.048
	Gender	0.014	-0.023	-0.028	0.008	,093**
Poland (n = 5703)	Gaming Disorder	-,091**	-,361**	-,165**	-,137**	,263**
5266 males	Internet Gaming Disorder	-,098**	-,293**	-,200**	-,159**	,302**
437 females	Time spent gaming	-,101**	-,104**	-,064**	-,067**	0.024
Mean-Age: 23,14 (SD = 6,05)	Age	0.003	,174**	-,046**	,074**	-,052**
	Gender	,030*	-,033*	-,041**	-,033*	,173**
Portugal (n = 498)	Gaming Disorder	-0.079	-,354**	-,164**	-,176**	,219**
441 males	Internet Gaming Disorder	-,122**	-,351**	-,223**	-,205**	,317**
57 females	Time spent gaming	-0.046	-,156**	-,136**	-0.082	0.047
Mean-Age: 28,19 (SD = 8,68)	Age	,129**	,182**	0.037	0.029	-0.027
	Gender	0.024	0.025	-0.043	-0.085	,184**
Russia (n = 4217)	Gaming Disorder	-,138**	-,415**	-,235**	-,191**	,287**
3525 males	Internet Gaming Disorder	-,135**	-,367**	-,242**	-,213**	,332**
692 females	Time spent gaming	-,094**	-,101**	-,060**	-,080**	-0.019
Mean-Age: 22,97 (SD = 5,78)	Age	,052**	,088**	-,077**	-0.017	0.02
	Gender	,042**	-,101**	-,080**	-,073**	,268**
Spain (n = 4180)	Gaming Disorder	-,055**	-,397**	-,159**	-,205**	,265**
3831 males	Internet Gaming Disorder	-,076**	-,361**	-,160**	-,232**	,331**
349 females	Time spent gaming	-,071**	-,104**	-,086**	-,083**	,065**
Mean-Age: 23,36 (SD = 7,10)	Age	,146**	,148**	-,035*	,105**	-,034*
	Gender	,067**	0.009	-,068**	-0.014	,178**
Sweden (n = 607)	Gaming Disorder	-,091*	-,410**	-,159**	-,191**	,261**
569 males	Internet Gaming Disorder	-0.053	-,376**	-,197**	-,187**	,312**
38 females	Time spent gaming	-,107**	-,217**	-,097*	-,192**	,174**
Mean-Age: 28,56 (SD = 7,52)	Age	,168**	,152**	,121**	,137**	-,112**
	Gender	,098*	-0.001	-0.023	0.005	,197**
Ukraine (n = 648)	Gaming Disorder	-,112**	-,416**	-,261**	-,224**	,301**
582 males	Internet Gaming Disorder	-,116**	-,377**	-,291**	-,245**	,326**
66 females	Time spent gaming	-,121**	-,094*	-0.066	-,084*	-0.023
Mean-Age: 23,93 (SD = 5,74)	Age	0.051	,111**	-0.028	,112**	-0.037
	Gender	0.017	-0.045	-0.039	-0.045	,225**
United Kingdom (n = 3015)	Gaming Disorder	-,145**	-,375**	-,159**	-,227**	,294**
2668 males	Internet Gaming Disorder	-,145**	-,348**	-,189**	-,255**	,357**
347 females	Time spent gaming	-,153**	-,181**	-,112**	-,134**	,137**
Mean-Age: 27,00 (SD = 8,33)	Age	,131**	,185**	-0.01	,068**	-,040*
	Gender	0.035	-,036*	-0.033	-0.015	,214**
United States of America (n = 5030)	Gaming Disorder	-,149**	-,371**	-,122**	-,204**	,268**
4407 males	Internet Gaming Disorder	-,147**	-,332**	-,146**	-,208**	,349**
623 females	Time spent gaming	-,147**	-,157**	-,086**	-,103**	,113**
Mean-Age: 27,13 (SD = 8,77)	Age	,136**	,183**	0.005	,060**	-,077**
	Gender	,077**	-0.026	-,030*	0.008	,215**
